# Supplementary material for: New records of rove-beetles (Insecta, Coleoptera, Staphylinidae) for Azores Islands (Portugal)
Source: Biodivers Data J. 2022 Jul 19;10:e87672. doi: 10.3897/BDJ.10.e87672 (PMC9848514; doi:10.3897/BDJ.10.e87672)
Supplement: Supplementary material 1 — Event Table with the new updated data [file bdj-10-e87672-s001.xlsx]

## Sheet: Hoja1
Project	eventID	stateProvince	islandGroup	island	country	countryCode	municipality	locality	decimalLongitude	decimalLatitude	geodeticDatum	coordinateUncertaintyInMeters	coordinatePrecision	georeferenceSources	minimumElevationInMeters	locationID	fieldNumber	locationRemarks	samplingProtocol	sampleSizeValue	sampleSizeUnit	eventDate	year	month	day	verbatimEventDate	habitat
AGRO	TER_CITRUS_T1_T206_PIT-C2B	Azores	Azores	Terceira	Portugal	PT	Angra do Heroísmo	Pico da Urze	-27.2405	38.6699	WGS84	10	0.0001	GPS	117	TER_CITRUS_T1_T206	T206_PIT-C2B		pitfall	14	days	2019-11-13	2019	11	13	Autumn 2019	Citrus
AGRO	TER_CITRUS_T1_T206_PIT-C6A	Azores	Azores	Terceira	Portugal	PT	Angra do Heroísmo	Pico da Urze	-27.2405	38.6699	WGS84	10	0.0001	GPS	117	TER_CITRUS_T1_T206	T206_PIT-C6A		pitfall	14	days	2019-11-13	2019	11	13	Autumn 2019	Citrus
AGRO	TER_CITRUS_T1_T206_PIT-C6B	Azores	Azores	Terceira	Portugal	PT	Angra do Heroísmo	Pico da Urze	-27.2405	38.6699	WGS84	10	0.0001	GPS	117	TER_CITRUS_T1_T206	T206_PIT-C6B		pitfall	14	days	2019-11-13	2019	11	13	Autumn 2019	Citrus
AGRO	TER_CITRUS_T3_T208_PIT-C3B	Azores	Azores	Terceira	Portugal	PT	Angra do Heroísmo	S. Bartolomeu	-27.2755	38.6827	WGS84	10	0.0001	GPS	189	TER_CITRUS_T3_T208	T208_PIT-C3B		pitfall	14	days	2019-11-13	2019	11	13	Autumn 2019	Citrus
AGRO	TER_CITRUS_T3_T208_PIT-C6A	Azores	Azores	Terceira	Portugal	PT	Angra do Heroísmo	S. Bartolomeu	-27.2755	38.6827	WGS84	10	0.0001	GPS	189	TER_CITRUS_T3_T208	T208_PIT-C6A		pitfall	14	days	2019-11-13	2019	11	13	Autumn 2019	Citrus
AGRO	TER_CITRUS_T3_T208_PIT-C7B	Azores	Azores	Terceira	Portugal	PT	Angra do Heroísmo	S. Bartolomeu	-27.2755	38.6827	WGS84	10	0.0001	GPS	189	TER_CITRUS_T3_T208	T208_PIT-C7B		pitfall	14	days	2019-11-13	2019	11	13	Autumn 2019	Citrus
AGRO	TER_MAIZE_HIGH_T1_T215_PIT_TP02_T2-3B	Azores	Azores	Terceira	Portugal	PT	Angra do Heroísmo	Casa da Mina	-27.1974	38.686	WGS84	10	0.0001	GPS	314	TER_MAIZE_HIGH_T1_T215	T215_PIT_TP02_T2-3B		pitfall	14	days	2019-08-09	2019	8	9	Summer 2019	maize high elevation
AGRO	TER_MAIZE_HIGH_T1_T215_PIT_TP02_T2-4A	Azores	Azores	Terceira	Portugal	PT	Angra do Heroísmo	Casa da Mina	-27.1974	38.686	WGS84	10	0.0001	GPS	314	TER_MAIZE_HIGH_T1_T215	T215_PIT_TP02_T2-4A		pitfall	14	days	2019-08-09	2019	8	9	Summer 2019	maize high elevation
AGRO	TER_MAIZE_HIGH_T1_T215_PIT_TP02_T2-4B	Azores	Azores	Terceira	Portugal	PT	Angra do Heroísmo	Casa da Mina	-27.1974	38.686	WGS84	10	0.0001	GPS	314	TER_MAIZE_HIGH_T1_T215	T215_PIT_TP02_T2-4B		pitfall	14	days	2019-08-09	2019	8	9	Summer 2019	maize high elevation
AGRO	TER_MAIZE_HIGH_T1_T215_PIT_TP02_T2-5B	Azores	Azores	Terceira	Portugal	PT	Angra do Heroísmo	Casa da Mina	-27.1974	38.686	WGS84	10	0.0001	GPS	314	TER_MAIZE_HIGH_T1_T215	T215_PIT_TP02_T2-5B		pitfall	14	days	2019-08-09	2019	8	9	Summer 2019	maize high elevation
AGRO	TER_MAIZE_HIGH_T1_T215_PIT_TP02_T2-6A	Azores	Azores	Terceira	Portugal	PT	Angra do Heroísmo	Casa da Mina	-27.1974	38.686	WGS84	10	0.0001	GPS	314	TER_MAIZE_HIGH_T1_T215	T215_PIT_TP02_T2-6A		pitfall	14	days	2019-08-09	2019	8	9	Summer 2019	maize high elevation
AGRO	TER_MAIZE_HIGH_T4_T218_PIT_TP02_T2-3B	Azores	Azores	Terceira	Portugal	PT	Angra do Heroísmo	Juncal	-27.1205	38.7	WGS84	10	0.0001	GPS	321	TER_MAIZE_HIGH_T4_T218	T218_PIT_TP02_T2-3B		pitfall	14	days	2019-08-27	2019	8	27	Summer 2019	maize high elevation
AGRO	TER_MAIZE_HIGH_T4_T218_PIT_TP02_T2-4A	Azores	Azores	Terceira	Portugal	PT	Angra do Heroísmo	Juncal	-27.1205	38.7	WGS84	10	0.0001	GPS	321	TER_MAIZE_HIGH_T4_T218	T218_PIT_TP02_T2-4A		pitfall	14	days	2019-08-27	2019	8	27	Summer 2019	maize high elevation
AGRO	TER_MAIZE_HIGH_T5_T219_PIT_TP02_T2-2A	Azores	Azores	Terceira	Portugal	PT	Angra do Heroísmo	Poejo	-27.1462	38.6768	WGS84	10	0.0001	GPS	275	TER_MAIZE_HIGH_T5_T219	T219_PIT_TP02_T2-2A		pitfall	14	days	2019-08-13	2019	8	13	Summer 2019	maize high elevation
AGRO	TER_MAIZE_HIGH_T5_T219_PIT_TP02_T2-4B	Azores	Azores	Terceira	Portugal	PT	Angra do Heroísmo	Poejo	-27.1462	38.6768	WGS84	10	0.0001	GPS	275	TER_MAIZE_HIGH_T5_T219	T219_PIT_TP02_T2-4B		pitfall	14	days	2019-08-13	2019	8	13	Summer 2019	maize high elevation
AGRO	TER_MAIZE_LOW_T2_T221_PIT_TP02_T2-2B	Azores	Azores	Terceira	Portugal	PT	Angra do Heroísmo	Atalaia	-27.1837	38.6563	WGS84	10	0.0001	GPS	111	TER_MAIZE_LOW_T2_T221	T221_PIT_TP02_T2-2B		pitfall	14	days	2019-07-19	2019	7	19	Summer 2019	maize low elevation
AGRO	TER_MAIZE_LOW_T2_T221_PIT_TP02_T2-3A	Azores	Azores	Terceira	Portugal	PT	Angra do Heroísmo	Atalaia	-27.1837	38.6563	WGS84	10	0.0001	GPS	111	TER_MAIZE_LOW_T2_T221	T221_PIT_TP02_T2-3A		pitfall	14	days	2019-07-19	2019	7	19	Summer 2019	maize low elevation
AGRO	TER_MAIZE_LOW_T2_T221_PIT_TP02_T2-4A	Azores	Azores	Terceira	Portugal	PT	Angra do Heroísmo	Atalaia	-27.1837	38.6563	WGS84	10	0.0001	GPS	111	TER_MAIZE_LOW_T2_T221	T221_PIT_TP02_T2-4A		pitfall	14	days	2019-07-19	2019	7	19	Summer 2019	maize low elevation
AGRO	TER_MAIZE_LOW_T2_T221_PIT_TP02_T2-5B	Azores	Azores	Terceira	Portugal	PT	Angra do Heroísmo	Atalaia	-27.1837	38.6563	WGS84	10	0.0001	GPS	111	TER_MAIZE_LOW_T2_T221	T221_PIT_TP02_T2-5B		pitfall	14	days	2019-07-19	2019	7	19	Summer 2019	maize low elevation
AGRO	TER_MAIZE_LOW_T2_T221_PIT_TP02_T2-6A	Azores	Azores	Terceira	Portugal	PT	Angra do Heroísmo	Atalaia	-27.1837	38.6563	WGS84	10	0.0001	GPS	111	TER_MAIZE_LOW_T2_T221	T221_PIT_TP02_T2-6A		pitfall	14	days	2019-07-19	2019	7	19	Summer 2019	maize low elevation
AGRO	TER_MAIZE_LOW_T2_T221_PIT_TP02_T2-6B	Azores	Azores	Terceira	Portugal	PT	Angra do Heroísmo	Atalaia	-27.1837	38.6563	WGS84	10	0.0001	GPS	111	TER_MAIZE_LOW_T2_T221	T221_PIT_TP02_T2-6B		pitfall	14	days	2019-07-19	2019	7	19	Summer 2019	maize low elevation
AGRO	TER_MAIZE_LOW_T2_T221_PIT_TP02_T2-8A	Azores	Azores	Terceira	Portugal	PT	Angra do Heroísmo	Atalaia	-27.1837	38.6563	WGS84	10	0.0001	GPS	111	TER_MAIZE_LOW_T2_T221	T221_PIT_TP02_T2-8A		pitfall	14	days	2019-07-19	2019	7	19	Summer 2019	maize low elevation
AGRO	TER_MAIZE_LOW_T3_T222_PIT_TP02_T2-1B	Azores	Azores	Terceira	Portugal	PT	Angra do Heroísmo	S. Mateus	-27.2896	38.663	WGS84	10	0.0001	GPS	42	TER_MAIZE_LOW_T3_T222	T222_PIT_TP02_T2-1B		pitfall	14	days	2019-07-19	2019	7	19	Summer 2019	maize low elevation
AGRO	TER_MAIZE_LOW_T3_T222_PIT_TP02_T2-2A	Azores	Azores	Terceira	Portugal	PT	Angra do Heroísmo	S. Mateus	-27.2896	38.663	WGS84	10	0.0001	GPS	42	TER_MAIZE_LOW_T3_T222	T222_PIT_TP02_T2-2A		pitfall	14	days	2019-07-19	2019	7	19	Summer 2019	maize low elevation
AGRO	TER_MAIZE_LOW_T3_T222_PIT_TP02_T2-3A	Azores	Azores	Terceira	Portugal	PT	Angra do Heroísmo	S. Mateus	-27.2896	38.663	WGS84	10	0.0001	GPS	42	TER_MAIZE_LOW_T3_T222	T222_PIT_TP02_T2-3A		pitfall	14	days	2019-07-19	2019	7	19	Summer 2019	maize low elevation
AGRO	TER_MAIZE_LOW_T3_T222_PIT_TP02_T2-4A	Azores	Azores	Terceira	Portugal	PT	Angra do Heroísmo	S. Mateus	-27.2896	38.663	WGS84	10	0.0001	GPS	42	TER_MAIZE_LOW_T3_T222	T222_PIT_TP02_T2-4A		pitfall	14	days	2019-07-19	2019	7	19	Summer 2019	maize low elevation
AGRO	TER_MAIZE_LOW_T3_T222_PIT_TP02_T2-4B	Azores	Azores	Terceira	Portugal	PT	Angra do Heroísmo	S. Mateus	-27.2896	38.663	WGS84	10	0.0001	GPS	42	TER_MAIZE_LOW_T3_T222	T222_PIT_TP02_T2-4B		pitfall	14	days	2019-07-19	2019	7	19	Summer 2019	maize low elevation
AGRO	TER_MAIZE_LOW_T3_T222_PIT_TP02_T2-5B	Azores	Azores	Terceira	Portugal	PT	Angra do Heroísmo	S. Mateus	-27.2896	38.663	WGS84	10	0.0001	GPS	42	TER_MAIZE_LOW_T3_T222	T222_PIT_TP02_T2-5B		pitfall	14	days	2019-07-19	2019	7	19	Summer 2019	maize low elevation
AGRO	TER_MAIZE_LOW_T3_T222_PIT_TP02_T2-7A	Azores	Azores	Terceira	Portugal	PT	Angra do Heroísmo	S. Mateus	-27.2896	38.663	WGS84	10	0.0001	GPS	42	TER_MAIZE_LOW_T3_T222	T222_PIT_TP02_T2-7A		pitfall	14	days	2019-07-19	2019	7	19	Summer 2019	maize low elevation
AGRO	TER_MAIZE_LOW_T3_T222_PIT_TP02_T2-8A	Azores	Azores	Terceira	Portugal	PT	Angra do Heroísmo	S. Mateus	-27.2896	38.663	WGS84	10	0.0001	GPS	42	TER_MAIZE_LOW_T3_T222	T222_PIT_TP02_T2-8A		pitfall	14	days	2019-07-19	2019	7	19	Summer 2019	maize low elevation
AGRO	TER_MAIZE_LOW_T5_T224_PIT_TP02_T2-1B	Azores	Azores	Terceira	Portugal	PT	Angra do Heroísmo	Vinha Brava	-27.2168	38.6759	WGS84	10	0.0001	GPS	167	TER_MAIZE_LOW_T5_T224	T224_PIT_TP02_T2-1B		pitfall	14	days	2019-07-16	2019	7	16	Summer 2019	maize low elevation
AGRO	TER_MAIZE_LOW_T5_T224_PIT_TP02_T2-3A	Azores	Azores	Terceira	Portugal	PT	Angra do Heroísmo	Vinha Brava	-27.2168	38.6759	WGS84	10	0.0001	GPS	167	TER_MAIZE_LOW_T5_T224	T224_PIT_TP02_T2-3A		pitfall	14	days	2019-07-16	2019	7	16	Summer 2019	maize low elevation
AGRO	TER_MAIZE_LOW_T5_T224_PIT_TP02_T2-4A	Azores	Azores	Terceira	Portugal	PT	Angra do Heroísmo	Vinha Brava	-27.2168	38.6759	WGS84	10	0.0001	GPS	167	TER_MAIZE_LOW_T5_T224	T224_PIT_TP02_T2-4A		pitfall	14	days	2019-07-16	2019	7	16	Summer 2019	maize low elevation
AGRO	TER_MAIZE_LOW_T5_T224_PIT_TP02_T2-6A	Azores	Azores	Terceira	Portugal	PT	Angra do Heroísmo	Vinha Brava	-27.2168	38.6759	WGS84	10	0.0001	GPS	167	TER_MAIZE_LOW_T5_T224	T224_PIT_TP02_T2-6A		pitfall	14	days	2019-07-16	2019	7	16	Summer 2019	maize low elevation
AGRO	TER_MAIZE_LOW_T5_T224_PIT_TP02_T2-6B	Azores	Azores	Terceira	Portugal	PT	Angra do Heroísmo	Vinha Brava	-27.2168	38.6759	WGS84	10	0.0001	GPS	167	TER_MAIZE_LOW_T5_T224	T224_PIT_TP02_T2-6B		pitfall	14	days	2019-07-16	2019	7	16	Summer 2019	maize low elevation
AGRO	TER_MAIZE_LOW_T5_T224_PIT_TP02_T2-7A	Azores	Azores	Terceira	Portugal	PT	Angra do Heroísmo	Vinha Brava	-27.2168	38.6759	WGS84	10	0.0001	GPS	167	TER_MAIZE_LOW_T5_T224	T224_PIT_TP02_T2-7A		pitfall	14	days	2019-07-16	2019	7	16	Summer 2019	maize low elevation
AGRO	TER_MAIZE_LOW_T5_T224_PIT_TP02_T2-7B	Azores	Azores	Terceira	Portugal	PT	Angra do Heroísmo	Vinha Brava	-27.2168	38.6759	WGS84	10	0.0001	GPS	167	TER_MAIZE_LOW_T5_T224	T224_PIT_TP02_T2-7B		pitfall	14	days	2019-07-16	2019	7	16	Summer 2019	maize low elevation
AGRO	TER_MAIZE_LOW_T5_T224_PIT_TP02_T2-8A	Azores	Azores	Terceira	Portugal	PT	Angra do Heroísmo	Vinha Brava	-27.2168	38.6759	WGS84	10	0.0001	GPS	167	TER_MAIZE_LOW_T5_T224	T224_PIT_TP02_T2-8A		pitfall	14	days	2019-07-16	2019	7	16	Summer 2019	maize low elevation
AGRO	TER_MAIZE_LOW_T3_T222_AAS_TP02_PB-2	Azores	Azores	Terceira	Portugal	PT	Angra do Heroísmo	S. Mateus	-27.2896	38.663	WGS84	10	0.0001	GPS	42	TER_MAIZE_LOW_T3_T222	T222_AAS_TP02_PB-2		active aerial searching	1	hour	2019-07-26	2019	7	26	Summer 2019	maize low elevation
AGRO	TER_VINE_F3_T213_PIT-V33	Azores	Azores	Terceira	Portugal	PT	Praia da Vitória	Biscoitos Vinha_F3	-27.2684	38.8007	WGS84	10	0.0001	GPS	28	TER_VINE_F3_T213	T213_PIT-V33		pitfall	14	days	2020-06-09	2020	6	9	Summer 2019	Vineyards
Staphylinidae	GRA-CALG-T-08_PTS-TURQ-S21	Azores	Azores	Graciosa	Portugal	PT	Santa Cruz da Graciosa	Caldeira	39.0274	-27.9709	WGS84	10	0.0001	GPS	290	GRA-CALG-T-08	PTS-TURQ-S21	Caldeira Furna do Enxofre	Transect pitfall			2005-06	2005	6		Summer 2019	Exotic Forest - Acacia
Staphylinidae	SMR-NFPA-T-04_BTB-PITS-S09	Azores	Azores	Santa Maria	Portugal	PT	Vila do Porto	NFF Pico Alto	36.9772	-25.087	WGS84	10	0.0001	GPS	460	SMR-NFPA-T-04	BTB-PITS-S09	Ana e Clara	Transect beating+pitfall			2004-06	2004	6		Summer 2019	Native vegetation - Native forest
Staphylinidae	TER-BISC-T101_BTB-PEAC-S06	Azores	Azores	Terceira	Portugal	PT	Praia da Vitória	Biscoitos	38.7881	-27.2743	WGS84	10	0.0001	GPS	100	TER-BISC-T101	BTB-PEAC-S06	B10P	Transect beating			2003-03	2003	3		Spring 2003	Orchard - Peach
Staphylinidae	TER-NFPG-T-67_PTS-ETHY-S24	Azores	Azores	Terceira	Portugal	PT	Praia da Vitória	NFF Pico Galhardo	38.7332	-27.2282	WGS84	10	0.0001	GPS	635	TER-NFPG-T-67	PTS-ETHY-S24	Pico X prado	Transect pitfall			2005-09	2005	9		Autumn 2005	Pasture - semi-natural
Staphylinidae	TER-PATE-T115_PTS-ETHY-S10	Azores	Azores	Terceira	Portugal	PT	Praia da Vitória	Pico Alto Terceira	38.7556	-27.1975	WGS84	10	0.0001	GPS	525	TER-PATE-T115	PTS-ETHY-S10	Pastagem intensiva média altitude 1	Transect pitfall			2007-08	2007	8		Summer 2019	Pasture - intensive
Staphylinidae	TER-PATE-T115_PTS-ETHY-S16	Azores	Azores	Terceira	Portugal	PT	Praia da Vitória	Pico Alto Terceira	38.7556	-27.1975	WGS84	10	0.0001	GPS	525	TER-PATE-T115	PTS-ETHY-S16	Pastagem intensiva média altitude 1	Transect pitfall			2007-08	2007	8		Summer 2019	Pasture - intensive
Staphylinidae	TER-PATE-T116_PTS-ETHY-S06	Azores	Azores	Terceira	Portugal	PT	Praia da Vitória	Pico Alto Terceira	38.7556	-27.1975	WGS84	10	0.0001	GPS	525	TER-PATE-T116	PTS-ETHY-S06	Pastagem intensiva média altitude 2	Transect pitfall			2007-08	2007	8		Summer 2019	Pasture - intensive
Staphylinidae	TER-PATE-T116_PTS-ETHY-S16	Azores	Azores	Terceira	Portugal	PT	Praia da Vitória	Pico Alto Terceira	38.7556	-27.1975	WGS84	10	0.0001	GPS	525	TER-PATE-T116	PTS-ETHY-S16	Pastagem intensiva média altitude 2	Transect pitfall			2007-08	2007	8		Summer 2019	Pasture - intensive
Staphylinidae	TER-SANT-T-87_PTS-ETHY-S26	Azores	Azores	Terceira	Portugal	PT	Angra do Heroísmo	Santana	38.6923	-27.1328	WGS84	10	0.0001	GPS	315	TER-SANT-T-87	PTS-ETHY-S26	Santana	Transect pitfall			2005-10	2005	10		Autumn 2005	Pasture - intensive
Staphylinidae	TER-TCAH-T150_BTB-BANA-S03	Azores	Azores	Terceira	Portugal	PT	Angra do Heroísmo	Terra-Chã - Angra do Heroísmo	38.6699	-27.2412	WGS84	10	0.0001	GPS	115	TER-TCAH-T150	BTB-BANA-S03	T2B	Transect beating			2003-03	2003	3		Spring 2003	Orchard - Banana
Staphylinidae	TER-TCAH-T150_BTB-BANA-S04	Azores	Azores	Terceira	Portugal	PT	Angra do Heroísmo	Terra-Chã - Angra do Heroísmo	38.6699	-27.2412	WGS84	10	0.0001	GPS	115	TER-TCAH-T150	BTB-BANA-S04	T2B	Transect beating			2003-03	2003	3		Spring 2003	Orchard - Banana
Staphylinidae	TER-TCAH-T150_BTB-BANA-S08	Azores	Azores	Terceira	Portugal	PT	Angra do Heroísmo	Terra-Chã - Angra do Heroísmo	38.6699	-27.2412	WGS84	10	0.0001	GPS	115	TER-TCAH-T150	BTB-BANA-S08	T2B	Transect beating			2003-03	2003	3		Spring 2003	Orchard - Banana
PRIBES	FLO-PDEL-Z-11_9_2020	Azores	Azores	Flores	Portugal	PT	Santa Cruz das Flores	Ponta Delgada Km18_Mata das Acácias	39.5074	-31.2017	WGS84	45	1e-05	GPS	106	FLO-PDEL-Z-11			SLAM	48	days	2020-07-31/2020-09-17	2020			Summer 2020	Mixed Forest
PRIBES	SMR_PRIBS_T02_12_2019	Azores	Azores	Santa Maria	Portugal	PT	Vila do Porto	Miradouro Pedra Rija	36.976	-25.0758	WGS84	45	1e-05	GPS	355	SMR_PRIBS_T02			SLAM	92	days	2019-09-16/2019-12-17	2019			Autumn 2019	Mixed Forest - Erica, Picconia, Hedychium
PRIBES	SMR_PRIBS_T04_12_2019	Azores	Azores	Santa Maria	Portugal	PT	Vila do Porto	Setada	36.9536	-25.074	WGS84	45	1e-05	GPS	374	SMR_PRIBS_T04			SLAM	90	days	2019-09-18/2019-12-17	2019			Autumn 2019	Mixed Forest - Laurus, Pittosporum, Picconia, Ilex
PRIBES	SMR_PRIBS_T05_12_2019	Azores	Azores	Santa Maria	Portugal	PT	Vila do Porto	Casas Velhas	36.9537	-25.0749	WGS84	45	1e-05	GPS	377	SMR_PRIBS_T05			SLAM	90	days	2019-09-18/2019-12-17	2019			Autumn 2019	Native Forest - Laurus, Erica, Ilex
PRIBES	SMR_PRIBS_T06_12_2019	Azores	Azores	Santa Maria	Portugal	PT	Vila do Porto	Fontinhas Florestal	36.9633	-25.0751	WGS84	45	1e-05	GPS	406	SMR_PRIBS_T06			SLAM	90	days	2019-09-18/2019-12-17	2019			Autumn 2019	Mixed Forest - Picconia, Pittosporum, Erica, Hedychium, Vaccinium
PRIBES	SMR_PRIBS_T10_12_2019	Azores	Azores	Santa Maria	Portugal	PT	Vila do Porto	Piquinhos	36.9721	-25.0828	WGS84	45	1e-05	GPS	420	SMR_PRIBS_T10			SLAM	90	days	2019-09-18/2019-12-17	2019			Autumn 2019	Mixed Forest - Erica, Cryptomeria, Hedychium
PRIBES	SMR-NFPA-T-01 (SMR_PRIBS_T09)_12_2019	Azores	Azores	Santa Maria	Portugal	PT	Vila do Porto	NFF Pico Alto	36.978	-25.0876	WGS84	45	1e-05	GPS	460	SMR-NFPA-T-01 (SMR_PRIBS_T09)			SLAM	90	days	2019-09-18/2019-12-17	2019			Autumn 2019	Mixed Forest - Picconia, Erica, Laurus, Vaccinium, Hedychium, Myrcide
PRIBES	TER_PRIBS_T02_9_2019	Azores	Azores	Terceira	Portugal	PT	Angra do Heroísmo	Universidade	38.6587	-27.2326	WGS84	45	1e-05	GPS	43	TER_PRIBS_T02			SLAM	186	days	2019-03-19/2019-09-21	2019			Spring-Summer 2019	Exotic Forest - Pittosporum
PRIBES	TER_PRIBS_T08_9_2019	Azores	Azores	Terceira	Portugal	PT	Praia da Vitória	Caldeira Lajes	38.7771	-27.1185	WGS84	45	1e-05	GPS	18	TER_PRIBS_T08			SLAM	186	days	2019-03-23/2019-09-25	2019			Spring-Summer 2019	Exotic Forest - Pittosporum
PRIBES	TER_PRIBS_T11_9_2019	Azores	Azores	Terceira	Portugal	PT	Angra do Heroísmo	Juniperal Trilho das Bestas	38.7087	-27.1913	WGS84	45	1e-05	GPS	521	TER_PRIBS_T11			SLAM	183	days	2019-03-26/2019-09-25	2019			Spring-Summer 2019	Native Forest - Juniperus
PRIBES	TER_PRIBS_T20_10_2019	Azores	Azores	Terceira	Portugal	PT	Angra do Heroísmo	Ermida Penha França	38.666	-27.2397	WGS84	45	1e-05	GPS	118	TER_PRIBS_T20			SLAM	182	days	2019-04-02/2019-10-01	2019			Spring-Summer 2019	Exotic Forest - Eucalyptus
PRIBES	TER_PRIBS_T22_10_2019	Azores	Azores	Terceira	Portugal	PT	Angra do Heroísmo	Eucalipto Acacia Canada Entre Picos	38.6615	-27.266	WGS84	45	1e-05	GPS	78	TER_PRIBS_T22			SLAM	177	days	2019-04-07/2019-10-01	2019			Spring-Summer 2019	Exotic Forest - Eucalyptus, Acacia
PRIBES	TER_PRIBS_T27_10_2019	Azores	Azores	Terceira	Portugal	PT	Praia da Vitória	Eucaliptal Gruta Chocolate	38.777	-27.2511	WGS84	45	1e-05	GPS	298	TER_PRIBS_T27			SLAM	186	days	2019-04-11/2019-10-14	2019			Spring-Summer 2019	Exotic Forest - Eucalyptus
PRIBES	TER-ACAR-T-25 (TER_PRIBS_T10)_9_2019	Azores	Azores	Terceira	Portugal	PT	Angra do Heroísmo	Eucaliptal Algar do Carvão	38.7264	-27.2226	WGS84	45	1e-05	GPS	530	TER-ACAR-T-25 (TER_PRIBS_T10)			SLAM	184	days	2019-03-24/2019-09-24	2019			Spring-Summer 2019	Mixed Forest - Eucalyptus, Erica
