# Supplementary material for: New records of rove-beetles (Insecta, Coleoptera, Staphylinidae) for Azores Islands (Portugal)
Source: Biodivers Data J. 2022 Jul 19;10:e87672. doi: 10.3897/BDJ.10.e87672 (PMC9848514; doi:10.3897/BDJ.10.e87672)
Supplement: Supplementary material 2 — Occurrence Table with the new updated data [file bdj-10-e87672-s002.xlsx]

## Sheet: Occurrence
Project	eventID	type	license	institutionID	institutionCode	collectionID	collectionCode	datasetName	basisOfRecord	occurrenceID	recordedBy	identifiedBy	dateIdentified	organismQuantity	organismQuantityType	lifeStage	scientificName	kingdom	phylum	class	order	family	genus	specificEpithet	infraspecificEpithet	scientificNameAuthorship	taxonRank	establishmentMeans	identificationRemarks
PRIBES	TER_PRIBS_T22_10_2019	PhysicalObject	https://creativecommons.org/licenses/by/4.0/legalcode	0a80feca-b411-428a-a34e-c5c2fa07cdba	UAc	1366b359-8936-4e40-be36-1f1e1eb6d2b0	DTP	PRIBES	PreservedSpecimen	2cd46694-864d-4ed6-b7ef-cb557a2c74a6	Borges, P.A.V.	Schülke, M.	2022	1	individuals	adult	Aleochara clavicornis L. Redtenbacher, 1849	Animalia	Arthropoda	Insecta	Coleoptera	Staphylinidae	Aleochara	clavicornis		L. Redtenbacher, 1849	species	introduced	1551 (now 839)
AGRO	TER_MAIZE_HIGH_T1_T215_PIT_TP02_T2-5B	PhysicalObject	https://creativecommons.org/licenses/by/4.0/legalcode	0a80feca-b411-428a-a34e-c5c2fa07cdba	UAc	1366b359-8936-4e40-be36-1f1e1eb6d2b0	DTP	AgEcSe - AGRO-ECOSERVICES project	PreservedSpecimen	5c447002-57ab-4dec-88da-911c7757bab7	Nunes. R.	Schülke, M.	2022	1	individuals	adult	Amischa forcipata Mulsant & Rey, 1873	Animalia	Arthropoda	Insecta	Coleoptera	Staphylinidae	Amischa	forcipata		Mulsant & Rey, 1873	species	introduced	1442
AGRO	TER_MAIZE_HIGH_T4_T218_PIT_TP02_T2-3B	PhysicalObject	https://creativecommons.org/licenses/by/4.0/legalcode	0a80feca-b411-428a-a34e-c5c2fa07cdba	UAc	1366b359-8936-4e40-be36-1f1e1eb6d2b0	DTP	AgEcSe - AGRO-ECOSERVICES project	PreservedSpecimen	c3478aab-4dd2-4ea3-847a-96a5f0b1cfed	Nunes. R.	Schülke, M.	2022	1	individuals	adult	Amischa forcipata Mulsant & Rey, 1873	Animalia	Arthropoda	Insecta	Coleoptera	Staphylinidae	Amischa	forcipata		Mulsant & Rey, 1873	species	introduced	1464
AGRO	TER_MAIZE_HIGH_T4_T218_PIT_TP02_T2-4A	PhysicalObject	https://creativecommons.org/licenses/by/4.0/legalcode	0a80feca-b411-428a-a34e-c5c2fa07cdba	UAc	1366b359-8936-4e40-be36-1f1e1eb6d2b0	DTP	AgEcSe - AGRO-ECOSERVICES project	PreservedSpecimen	54eb8d72-9600-48a5-a4bf-7cae5480f3c6	Nunes. R.	Schülke, M.	2022	1	individuals	adult	Amischa forcipata Mulsant & Rey, 1873	Animalia	Arthropoda	Insecta	Coleoptera	Staphylinidae	Amischa	forcipata		Mulsant & Rey, 1873	species	introduced	1464
AGRO	TER_MAIZE_LOW_T5_T224_PIT_TP02_T2-8A	PhysicalObject	https://creativecommons.org/licenses/by/4.0/legalcode	0a80feca-b411-428a-a34e-c5c2fa07cdba	UAc	1366b359-8936-4e40-be36-1f1e1eb6d2b0	DTP	AgEcSe - AGRO-ECOSERVICES project	PreservedSpecimen	d0638e0a-a5af-4f2d-9b7f-8b89ac3b0bc5	Nunes. R.	Schülke, M.	2022	39	individuals	adult	Amischa forcipata Mulsant & Rey, 1873	Animalia	Arthropoda	Insecta	Coleoptera	Staphylinidae	Amischa	forcipata		Mulsant & Rey, 1873	species	introduced	1464
AGRO	TER_MAIZE_HIGH_T1_T215_PIT_TP02_T2-3B	PhysicalObject	https://creativecommons.org/licenses/by/4.0/legalcode	0a80feca-b411-428a-a34e-c5c2fa07cdba	UAc	1366b359-8936-4e40-be36-1f1e1eb6d2b0	DTP	AgEcSe - AGRO-ECOSERVICES project	PreservedSpecimen	eb45b5ef-b630-4d95-a533-5540129a3c19	Nunes. R.	Schülke, M.	2022	1	individuals	adult	Amischa forcipata Mulsant & Rey, 1873	Animalia	Arthropoda	Insecta	Coleoptera	Staphylinidae	Amischa	forcipata		Mulsant & Rey, 1873	species	introduced	1470
AGRO	TER_MAIZE_HIGH_T1_T215_PIT_TP02_T2-4A	PhysicalObject	https://creativecommons.org/licenses/by/4.0/legalcode	0a80feca-b411-428a-a34e-c5c2fa07cdba	UAc	1366b359-8936-4e40-be36-1f1e1eb6d2b0	DTP	AgEcSe - AGRO-ECOSERVICES project	PreservedSpecimen	6e09278e-c507-480e-ac5d-280d263409c5	Nunes. R.	Schülke, M.	2022	1	individuals	adult	Amischa forcipata Mulsant & Rey, 1873	Animalia	Arthropoda	Insecta	Coleoptera	Staphylinidae	Amischa	forcipata		Mulsant & Rey, 1873	species	introduced	1470
AGRO	TER_MAIZE_HIGH_T1_T215_PIT_TP02_T2-4B	PhysicalObject	https://creativecommons.org/licenses/by/4.0/legalcode	0a80feca-b411-428a-a34e-c5c2fa07cdba	UAc	1366b359-8936-4e40-be36-1f1e1eb6d2b0	DTP	AgEcSe - AGRO-ECOSERVICES project	PreservedSpecimen	0ded14ba-f158-4922-b317-6fbc91f4688c	Nunes. R.	Schülke, M.	2022	1	individuals	adult	Amischa forcipata Mulsant & Rey, 1873	Animalia	Arthropoda	Insecta	Coleoptera	Staphylinidae	Amischa	forcipata		Mulsant & Rey, 1873	species	introduced	1470
AGRO	TER_MAIZE_HIGH_T5_T219_PIT_TP02_T2-2A	PhysicalObject	https://creativecommons.org/licenses/by/4.0/legalcode	0a80feca-b411-428a-a34e-c5c2fa07cdba	UAc	1366b359-8936-4e40-be36-1f1e1eb6d2b0	DTP	AgEcSe - AGRO-ECOSERVICES project	PreservedSpecimen	34b0f324-b995-4f26-aa81-507af2b2d886	Nunes. R.	Schülke, M.	2022	1	individuals	adult	Amischa forcipata Mulsant & Rey, 1873	Animalia	Arthropoda	Insecta	Coleoptera	Staphylinidae	Amischa	forcipata		Mulsant & Rey, 1873	species	introduced	1470
AGRO	TER_MAIZE_LOW_T5_T224_PIT_TP02_T2-1B	PhysicalObject	https://creativecommons.org/licenses/by/4.0/legalcode	0a80feca-b411-428a-a34e-c5c2fa07cdba	UAc	1366b359-8936-4e40-be36-1f1e1eb6d2b0	DTP	AgEcSe - AGRO-ECOSERVICES project	PreservedSpecimen	ce22d3d8-5a3b-4259-8b7b-ed7badfdac78	Nunes. R.	Schülke, M.	2022	4	individuals	adult	Amischa forcipata Mulsant & Rey, 1873	Animalia	Arthropoda	Insecta	Coleoptera	Staphylinidae	Amischa	forcipata		Mulsant & Rey, 1873	species	introduced	1492
AGRO	TER_MAIZE_LOW_T5_T224_PIT_TP02_T2-7B	PhysicalObject	https://creativecommons.org/licenses/by/4.0/legalcode	0a80feca-b411-428a-a34e-c5c2fa07cdba	UAc	1366b359-8936-4e40-be36-1f1e1eb6d2b0	DTP	AgEcSe - AGRO-ECOSERVICES project	PreservedSpecimen	b94aa338-e7b2-4846-94fb-6b497f3da173	Nunes. R.	Schülke, M.	2022	7	individuals	adult	Amischa forcipata Mulsant & Rey, 1873	Animalia	Arthropoda	Insecta	Coleoptera	Staphylinidae	Amischa	forcipata		Mulsant & Rey, 1873	species	introduced	1493
AGRO	TER_MAIZE_LOW_T5_T224_PIT_TP02_T2-7B	PhysicalObject	https://creativecommons.org/licenses/by/4.0/legalcode	0a80feca-b411-428a-a34e-c5c2fa07cdba	UAc	1366b359-8936-4e40-be36-1f1e1eb6d2b0	DTP	AgEcSe - AGRO-ECOSERVICES project	PreservedSpecimen	040df89d-787b-47e4-9858-f903585b73e6	Nunes. R.	Schülke, M.	2022	1	individuals	adult	Amischa forcipata Mulsant & Rey, 1873	Animalia	Arthropoda	Insecta	Coleoptera	Staphylinidae	Amischa	forcipata		Mulsant & Rey, 1873	species	introduced	1494
AGRO	TER_MAIZE_LOW_T5_T224_PIT_TP02_T2-8A	PhysicalObject	https://creativecommons.org/licenses/by/4.0/legalcode	0a80feca-b411-428a-a34e-c5c2fa07cdba	UAc	1366b359-8936-4e40-be36-1f1e1eb6d2b0	DTP	AgEcSe - AGRO-ECOSERVICES project	PreservedSpecimen	e1adb2ba-92b8-4168-a15d-828c3ddd39bc	Nunes. R.	Schülke, M.	2022	1	individuals	adult	Amischa forcipata Mulsant & Rey, 1873	Animalia	Arthropoda	Insecta	Coleoptera	Staphylinidae	Amischa	forcipata		Mulsant & Rey, 1873	species	introduced	1494
AGRO	TER_MAIZE_LOW_T5_T224_PIT_TP02_T2-7B	PhysicalObject	https://creativecommons.org/licenses/by/4.0/legalcode	0a80feca-b411-428a-a34e-c5c2fa07cdba	UAc	1366b359-8936-4e40-be36-1f1e1eb6d2b0	DTP	AgEcSe - AGRO-ECOSERVICES project	PreservedSpecimen	45c6ef1a-3167-4196-beb8-fbe4b4d0a312	Nunes. R.	Schülke, M.	2022	1	individuals	adult	Amischa forcipata Mulsant & Rey, 1873	Animalia	Arthropoda	Insecta	Coleoptera	Staphylinidae	Amischa	forcipata		Mulsant & Rey, 1873	species	introduced	1495
AGRO	TER_MAIZE_LOW_T5_T224_PIT_TP02_T2-7B	PhysicalObject	https://creativecommons.org/licenses/by/4.0/legalcode	0a80feca-b411-428a-a34e-c5c2fa07cdba	UAc	1366b359-8936-4e40-be36-1f1e1eb6d2b0	DTP	AgEcSe - AGRO-ECOSERVICES project	PreservedSpecimen	9b71ae8f-44d6-4c2b-a12d-5d2f66ba0986	Nunes. R.	Schülke, M.	2022	1	individuals	adult	Amischa forcipata Mulsant & Rey, 1873	Animalia	Arthropoda	Insecta	Coleoptera	Staphylinidae	Amischa	forcipata		Mulsant & Rey, 1873	species	introduced	1496
AGRO	TER_MAIZE_LOW_T5_T224_PIT_TP02_T2-8A	PhysicalObject	https://creativecommons.org/licenses/by/4.0/legalcode	0a80feca-b411-428a-a34e-c5c2fa07cdba	UAc	1366b359-8936-4e40-be36-1f1e1eb6d2b0	DTP	AgEcSe - AGRO-ECOSERVICES project	PreservedSpecimen	c1b5e40b-8ef7-49e3-81e4-5583cb0dfc93	Nunes. R.	Schülke, M.	2022	1	individuals	adult	Amischa forcipata Mulsant & Rey, 1873	Animalia	Arthropoda	Insecta	Coleoptera	Staphylinidae	Amischa	forcipata		Mulsant & Rey, 1873	species	introduced	1499
AGRO	TER_MAIZE_LOW_T5_T224_PIT_TP02_T2-8A	PhysicalObject	https://creativecommons.org/licenses/by/4.0/legalcode	0a80feca-b411-428a-a34e-c5c2fa07cdba	UAc	1366b359-8936-4e40-be36-1f1e1eb6d2b0	DTP	AgEcSe - AGRO-ECOSERVICES project	PreservedSpecimen	daee8eb0-0fcc-439c-8d33-c6cccaaed43e	Nunes. R.	Schülke, M.	2022	1	individuals	adult	Amischa forcipata Mulsant & Rey, 1873	Animalia	Arthropoda	Insecta	Coleoptera	Staphylinidae	Amischa	forcipata		Mulsant & Rey, 1873	species	introduced	1500
AGRO	TER_MAIZE_LOW_T5_T224_PIT_TP02_T2-6A	PhysicalObject	https://creativecommons.org/licenses/by/4.0/legalcode	0a80feca-b411-428a-a34e-c5c2fa07cdba	UAc	1366b359-8936-4e40-be36-1f1e1eb6d2b0	DTP	AgEcSe - AGRO-ECOSERVICES project	PreservedSpecimen	bdad36ec-d7ec-4dc2-a1f2-5e0ed1fc5014	Nunes. R.	Schülke, M.	2022	29	individuals	adult	Amischa forcipata Mulsant & Rey, 1873	Animalia	Arthropoda	Insecta	Coleoptera	Staphylinidae	Amischa	forcipata		Mulsant & Rey, 1873	species	introduced	1501
AGRO	TER_MAIZE_LOW_T5_T224_PIT_TP02_T2-6B	PhysicalObject	https://creativecommons.org/licenses/by/4.0/legalcode	0a80feca-b411-428a-a34e-c5c2fa07cdba	UAc	1366b359-8936-4e40-be36-1f1e1eb6d2b0	DTP	AgEcSe - AGRO-ECOSERVICES project	PreservedSpecimen	b0bac7f3-331a-4204-9e3d-2365babd70c1	Nunes. R.	Schülke, M.	2022	12	individuals	adult	Amischa forcipata Mulsant & Rey, 1873	Animalia	Arthropoda	Insecta	Coleoptera	Staphylinidae	Amischa	forcipata		Mulsant & Rey, 1873	species	introduced	1501
AGRO	TER_MAIZE_LOW_T5_T224_PIT_TP02_T2-7A	PhysicalObject	https://creativecommons.org/licenses/by/4.0/legalcode	0a80feca-b411-428a-a34e-c5c2fa07cdba	UAc	1366b359-8936-4e40-be36-1f1e1eb6d2b0	DTP	AgEcSe - AGRO-ECOSERVICES project	PreservedSpecimen	ac58f422-1c49-482c-b9ce-01d3453d4a4f	Nunes. R.	Schülke, M.	2022	24	individuals	adult	Amischa forcipata Mulsant & Rey, 1873	Animalia	Arthropoda	Insecta	Coleoptera	Staphylinidae	Amischa	forcipata		Mulsant & Rey, 1873	species	introduced	1501
AGRO	TER_MAIZE_LOW_T2_T221_PIT_TP02_T2-2B	PhysicalObject	https://creativecommons.org/licenses/by/4.0/legalcode	0a80feca-b411-428a-a34e-c5c2fa07cdba	UAc	1366b359-8936-4e40-be36-1f1e1eb6d2b0	DTP	AgEcSe - AGRO-ECOSERVICES project	PreservedSpecimen	b5a89169-5dc4-459b-9546-3cf4974e3b36	Nunes. R.	Schülke, M.	2022	5	individuals	adult	Amischa forcipata Mulsant & Rey, 1873	Animalia	Arthropoda	Insecta	Coleoptera	Staphylinidae	Amischa	forcipata		Mulsant & Rey, 1873	species	introduced	1504
AGRO	TER_MAIZE_LOW_T2_T221_PIT_TP02_T2-3A	PhysicalObject	https://creativecommons.org/licenses/by/4.0/legalcode	0a80feca-b411-428a-a34e-c5c2fa07cdba	UAc	1366b359-8936-4e40-be36-1f1e1eb6d2b0	DTP	AgEcSe - AGRO-ECOSERVICES project	PreservedSpecimen	6c81cd96-f89c-4273-8f22-2c8eb8bd8e40	Nunes. R.	Schülke, M.	2022	1	individuals	adult	Amischa forcipata Mulsant & Rey, 1873	Animalia	Arthropoda	Insecta	Coleoptera	Staphylinidae	Amischa	forcipata		Mulsant & Rey, 1873	species	introduced	1504
AGRO	TER_MAIZE_LOW_T2_T221_PIT_TP02_T2-4A	PhysicalObject	https://creativecommons.org/licenses/by/4.0/legalcode	0a80feca-b411-428a-a34e-c5c2fa07cdba	UAc	1366b359-8936-4e40-be36-1f1e1eb6d2b0	DTP	AgEcSe - AGRO-ECOSERVICES project	PreservedSpecimen	4c3e41a3-4a9e-4995-a1a2-7c07b8a9ec34	Nunes. R.	Schülke, M.	2022	2	individuals	adult	Amischa forcipata Mulsant & Rey, 1873	Animalia	Arthropoda	Insecta	Coleoptera	Staphylinidae	Amischa	forcipata		Mulsant & Rey, 1873	species	introduced	1504
AGRO	TER_MAIZE_LOW_T2_T221_PIT_TP02_T2-5B	PhysicalObject	https://creativecommons.org/licenses/by/4.0/legalcode	0a80feca-b411-428a-a34e-c5c2fa07cdba	UAc	1366b359-8936-4e40-be36-1f1e1eb6d2b0	DTP	AgEcSe - AGRO-ECOSERVICES project	PreservedSpecimen	6b5aba14-9bf7-4571-8796-fe4b7c2aec51	Nunes. R.	Schülke, M.	2022	7	individuals	adult	Amischa forcipata Mulsant & Rey, 1873	Animalia	Arthropoda	Insecta	Coleoptera	Staphylinidae	Amischa	forcipata		Mulsant & Rey, 1873	species	introduced	1504
AGRO	TER_MAIZE_LOW_T2_T221_PIT_TP02_T2-6A	PhysicalObject	https://creativecommons.org/licenses/by/4.0/legalcode	0a80feca-b411-428a-a34e-c5c2fa07cdba	UAc	1366b359-8936-4e40-be36-1f1e1eb6d2b0	DTP	AgEcSe - AGRO-ECOSERVICES project	PreservedSpecimen	6ae9ee02-bcd0-46cc-bb65-cc7e16003a2a	Nunes. R.	Schülke, M.	2022	7	individuals	adult	Amischa forcipata Mulsant & Rey, 1873	Animalia	Arthropoda	Insecta	Coleoptera	Staphylinidae	Amischa	forcipata		Mulsant & Rey, 1873	species	introduced	1504
AGRO	TER_MAIZE_LOW_T2_T221_PIT_TP02_T2-6B	PhysicalObject	https://creativecommons.org/licenses/by/4.0/legalcode	0a80feca-b411-428a-a34e-c5c2fa07cdba	UAc	1366b359-8936-4e40-be36-1f1e1eb6d2b0	DTP	AgEcSe - AGRO-ECOSERVICES project	PreservedSpecimen	a2342d28-c34d-4bc3-9055-287030aa74d3	Nunes. R.	Schülke, M.	2022	19	individuals	adult	Amischa forcipata Mulsant & Rey, 1873	Animalia	Arthropoda	Insecta	Coleoptera	Staphylinidae	Amischa	forcipata		Mulsant & Rey, 1873	species	introduced	1504
AGRO	TER_MAIZE_LOW_T2_T221_PIT_TP02_T2-8A	PhysicalObject	https://creativecommons.org/licenses/by/4.0/legalcode	0a80feca-b411-428a-a34e-c5c2fa07cdba	UAc	1366b359-8936-4e40-be36-1f1e1eb6d2b0	DTP	AgEcSe - AGRO-ECOSERVICES project	PreservedSpecimen	f5696e9a-d541-4db9-8dd5-2c83673bd2aa	Nunes. R.	Schülke, M.	2022	1	individuals	adult	Amischa forcipata Mulsant & Rey, 1873	Animalia	Arthropoda	Insecta	Coleoptera	Staphylinidae	Amischa	forcipata		Mulsant & Rey, 1873	species	introduced	1504
AGRO	TER_MAIZE_LOW_T3_T222_PIT_TP02_T2-1B	PhysicalObject	https://creativecommons.org/licenses/by/4.0/legalcode	0a80feca-b411-428a-a34e-c5c2fa07cdba	UAc	1366b359-8936-4e40-be36-1f1e1eb6d2b0	DTP	AgEcSe - AGRO-ECOSERVICES project	PreservedSpecimen	650718ff-ce1a-4c55-b279-3b2ac40134c5	Nunes. R.	Schülke, M.	2022	2	individuals	adult	Amischa forcipata Mulsant & Rey, 1873	Animalia	Arthropoda	Insecta	Coleoptera	Staphylinidae	Amischa	forcipata		Mulsant & Rey, 1873	species	introduced	1504
AGRO	TER_MAIZE_LOW_T3_T222_PIT_TP02_T2-4A	PhysicalObject	https://creativecommons.org/licenses/by/4.0/legalcode	0a80feca-b411-428a-a34e-c5c2fa07cdba	UAc	1366b359-8936-4e40-be36-1f1e1eb6d2b0	DTP	AgEcSe - AGRO-ECOSERVICES project	PreservedSpecimen	ad071b91-d6d0-4ec4-8c03-7241c038e7bb	Nunes. R.	Schülke, M.	2022	1	individuals	adult	Amischa forcipata Mulsant & Rey, 1873	Animalia	Arthropoda	Insecta	Coleoptera	Staphylinidae	Amischa	forcipata		Mulsant & Rey, 1873	species	introduced	1504
AGRO	TER_MAIZE_LOW_T3_T222_PIT_TP02_T2-4B	PhysicalObject	https://creativecommons.org/licenses/by/4.0/legalcode	0a80feca-b411-428a-a34e-c5c2fa07cdba	UAc	1366b359-8936-4e40-be36-1f1e1eb6d2b0	DTP	AgEcSe - AGRO-ECOSERVICES project	PreservedSpecimen	b9055f77-0468-4c04-b988-b471271edb5d	Nunes. R.	Schülke, M.	2022	1	individuals	adult	Amischa forcipata Mulsant & Rey, 1873	Animalia	Arthropoda	Insecta	Coleoptera	Staphylinidae	Amischa	forcipata		Mulsant & Rey, 1873	species	introduced	1504
AGRO	TER_MAIZE_LOW_T3_T222_PIT_TP02_T2-5B	PhysicalObject	https://creativecommons.org/licenses/by/4.0/legalcode	0a80feca-b411-428a-a34e-c5c2fa07cdba	UAc	1366b359-8936-4e40-be36-1f1e1eb6d2b0	DTP	AgEcSe - AGRO-ECOSERVICES project	PreservedSpecimen	844e4545-a27a-45fa-91e0-a5188794be04	Nunes. R.	Schülke, M.	2022	1	individuals	adult	Amischa forcipata Mulsant & Rey, 1873	Animalia	Arthropoda	Insecta	Coleoptera	Staphylinidae	Amischa	forcipata		Mulsant & Rey, 1873	species	introduced	1504
AGRO	TER_MAIZE_LOW_T3_T222_PIT_TP02_T2-7A	PhysicalObject	https://creativecommons.org/licenses/by/4.0/legalcode	0a80feca-b411-428a-a34e-c5c2fa07cdba	UAc	1366b359-8936-4e40-be36-1f1e1eb6d2b0	DTP	AgEcSe - AGRO-ECOSERVICES project	PreservedSpecimen	72bac406-7bab-4247-968f-acf9f3efb898	Nunes. R.	Schülke, M.	2022	3	individuals	adult	Amischa forcipata Mulsant & Rey, 1873	Animalia	Arthropoda	Insecta	Coleoptera	Staphylinidae	Amischa	forcipata		Mulsant & Rey, 1873	species	introduced	1504
AGRO	TER_MAIZE_LOW_T3_T222_PIT_TP02_T2-8A	PhysicalObject	https://creativecommons.org/licenses/by/4.0/legalcode	0a80feca-b411-428a-a34e-c5c2fa07cdba	UAc	1366b359-8936-4e40-be36-1f1e1eb6d2b0	DTP	AgEcSe - AGRO-ECOSERVICES project	PreservedSpecimen	88e4af1e-8d19-45ef-88e7-52b0f387b800	Nunes. R.	Schülke, M.	2022	1	individuals	adult	Amischa forcipata Mulsant & Rey, 1873	Animalia	Arthropoda	Insecta	Coleoptera	Staphylinidae	Amischa	forcipata		Mulsant & Rey, 1873	species	introduced	1504
AGRO	TER_MAIZE_LOW_T5_T224_PIT_TP02_T2-3A	PhysicalObject	https://creativecommons.org/licenses/by/4.0/legalcode	0a80feca-b411-428a-a34e-c5c2fa07cdba	UAc	1366b359-8936-4e40-be36-1f1e1eb6d2b0	DTP	AgEcSe - AGRO-ECOSERVICES project	PreservedSpecimen	7c44ad51-b1c3-4d4c-a5be-5376578958c9	Nunes. R.	Schülke, M.	2022	9	individuals	adult	Amischa forcipata Mulsant & Rey, 1873	Animalia	Arthropoda	Insecta	Coleoptera	Staphylinidae	Amischa	forcipata		Mulsant & Rey, 1873	species	introduced	1504
AGRO	TER_MAIZE_LOW_T5_T224_PIT_TP02_T2-4A	PhysicalObject	https://creativecommons.org/licenses/by/4.0/legalcode	0a80feca-b411-428a-a34e-c5c2fa07cdba	UAc	1366b359-8936-4e40-be36-1f1e1eb6d2b0	DTP	AgEcSe - AGRO-ECOSERVICES project	PreservedSpecimen	97bdc2f5-b3be-4afd-a5a9-0de3971825fc	Nunes. R.	Schülke, M.	2022	10	individuals	adult	Amischa forcipata Mulsant & Rey, 1873	Animalia	Arthropoda	Insecta	Coleoptera	Staphylinidae	Amischa	forcipata		Mulsant & Rey, 1873	species	introduced	1504
AGRO	TER_MAIZE_LOW_T5_T224_PIT_TP02_T2-6A	PhysicalObject	https://creativecommons.org/licenses/by/4.0/legalcode	0a80feca-b411-428a-a34e-c5c2fa07cdba	UAc	1366b359-8936-4e40-be36-1f1e1eb6d2b0	DTP	AgEcSe - AGRO-ECOSERVICES project	PreservedSpecimen	e7a4b4c8-7eeb-444d-a166-79fa9fcd537e	Nunes. R.	Schülke, M.	2022	3	individuals	adult	Amischa forcipata Mulsant & Rey, 1873	Animalia	Arthropoda	Insecta	Coleoptera	Staphylinidae	Amischa	forcipata		Mulsant & Rey, 1873	species	introduced	1504
AGRO	TER_MAIZE_LOW_T5_T224_PIT_TP02_T2-6B	PhysicalObject	https://creativecommons.org/licenses/by/4.0/legalcode	0a80feca-b411-428a-a34e-c5c2fa07cdba	UAc	1366b359-8936-4e40-be36-1f1e1eb6d2b0	DTP	AgEcSe - AGRO-ECOSERVICES project	PreservedSpecimen	a358daca-1086-404b-a8b5-08907f070004	Nunes. R.	Schülke, M.	2022	23	individuals	adult	Amischa forcipata Mulsant & Rey, 1873	Animalia	Arthropoda	Insecta	Coleoptera	Staphylinidae	Amischa	forcipata		Mulsant & Rey, 1873	species	introduced	1504
AGRO	TER_MAIZE_LOW_T5_T224_PIT_TP02_T2-7A	PhysicalObject	https://creativecommons.org/licenses/by/4.0/legalcode	0a80feca-b411-428a-a34e-c5c2fa07cdba	UAc	1366b359-8936-4e40-be36-1f1e1eb6d2b0	DTP	AgEcSe - AGRO-ECOSERVICES project	PreservedSpecimen	f5bc7099-f681-49a3-b396-d750eb1ba463	Nunes. R.	Schülke, M.	2022	4	individuals	adult	Amischa forcipata Mulsant & Rey, 1873	Animalia	Arthropoda	Insecta	Coleoptera	Staphylinidae	Amischa	forcipata		Mulsant & Rey, 1873	species	introduced	1504
AGRO	TER_MAIZE_LOW_T3_T222_PIT_TP02_T2-2A	PhysicalObject	https://creativecommons.org/licenses/by/4.0/legalcode	0a80feca-b411-428a-a34e-c5c2fa07cdba	UAc	1366b359-8936-4e40-be36-1f1e1eb6d2b0	DTP	AgEcSe - AGRO-ECOSERVICES project	PreservedSpecimen	e9919a7d-cb45-4e7b-a6b2-0f607948cc8b	Nunes. R.	Schülke, M.	2022	1	individuals	adult	Anotylus nitidulus (Gravenhorst, 1802)	Animalia	Arthropoda	Insecta	Coleoptera	Staphylinidae	Anotylus	nitidulus		(Gravenhorst, 1802)	species	introduced	1498
AGRO	TER_CITRUS_T1_T206_PIT-C2B	PhysicalObject	https://creativecommons.org/licenses/by/4.0/legalcode	0a80feca-b411-428a-a34e-c5c2fa07cdba	UAc	1366b359-8936-4e40-be36-1f1e1eb6d2b0	DTP	AgEcSe - AGRO-ECOSERVICES project	PreservedSpecimen	c93880b4-c470-4eb1-8622-8daf6bddb18c	Nunes. R.	Schülke, M.	2022	1	individuals	adult	Anotylus nitidulus (Gravenhorst, 1802)	Animalia	Arthropoda	Insecta	Coleoptera	Staphylinidae	Anotylus	nitidulus		(Gravenhorst, 1802)	species	introduced	1619
AGRO	TER_CITRUS_T1_T206_PIT-C6B	PhysicalObject	https://creativecommons.org/licenses/by/4.0/legalcode	0a80feca-b411-428a-a34e-c5c2fa07cdba	UAc	1366b359-8936-4e40-be36-1f1e1eb6d2b0	DTP	AgEcSe - AGRO-ECOSERVICES project	PreservedSpecimen	f24a8f0e-7fde-4aea-8176-e692613ee860	Nunes. R.	Schülke, M.	2022	1	individuals	adult	Anotylus nitidulus (Gravenhorst, 1802)	Animalia	Arthropoda	Insecta	Coleoptera	Staphylinidae	Anotylus	nitidulus		(Gravenhorst, 1802)	species	introduced	1619
AGRO	TER_VINE_F2_T212_PIT-V33	PhysicalObject	https://creativecommons.org/licenses/by/4.0/legalcode	0a80feca-b411-428a-a34e-c5c2fa07cdba	UAc	1366b359-8936-4e40-be36-1f1e1eb6d2b0	DTP	AgEcSe - AGRO-ECOSERVICES project	PreservedSpecimen	c44128da-a1a5-4631-b50b-b8f67428d6be	Nunes. R.	Schülke, M.	2022	1	individuals	adult	Anotylus nitidulus (Gravenhorst, 1802)	Animalia	Arthropoda	Insecta	Coleoptera	Staphylinidae	Anotylus	nitidulus		(Gravenhorst, 1802)	species	introduced	1619
PRIBES	TER_PRIBS_T22_10_2019	PhysicalObject	https://creativecommons.org/licenses/by/4.0/legalcode	0a80feca-b411-428a-a34e-c5c2fa07cdba	UAc	1366b359-8936-4e40-be36-1f1e1eb6d2b0	DTP	PRIBES	PreservedSpecimen	5193177d-0782-4241-b4e1-04117b6e80e4	Borges, P.A.V.	Schülke, M.	2022	1	individuals	adult	Atheta aeneicollis (Sharp, 1869)	Animalia	Arthropoda	Insecta	Coleoptera	Staphylinidae	Atheta	aeneicollis		(Sharp, 1869)	species	introduced	1551 (now 57)
PRIBES	SMR_PRIBS_T02_12_2019	PhysicalObject	https://creativecommons.org/licenses/by/4.0/legalcode	0a80feca-b411-428a-a34e-c5c2fa07cdba	UAc	1366b359-8936-4e40-be36-1f1e1eb6d2b0	DTP	PRIBES	PreservedSpecimen	971e18fd-fb18-4c7d-bdf4-880ec121e776	Moura, N.	Schülke, M.	2022	1	individuals	adult	Atheta atramentaria (Gyllenhal, 1810)	Animalia	Arthropoda	Insecta	Coleoptera	Staphylinidae	Atheta	atramentaria		(Gyllenhal, 1810)	species	introduced	1527
PRIBES	SMR-NFPA-T-01 (SMR_PRIBS_T09)_12_2019	PhysicalObject	https://creativecommons.org/licenses/by/4.0/legalcode	0a80feca-b411-428a-a34e-c5c2fa07cdba	UAc	1366b359-8936-4e40-be36-1f1e1eb6d2b0	DTP	PRIBES	PreservedSpecimen	84ed68dd-17c2-4c69-a33a-2a21e4c77f0f	Moura, N.	Schülke, M.	2022	7	individuals	adult	Atheta fungi (Gravenhorst, 1806)	Animalia	Arthropoda	Insecta	Coleoptera	Staphylinidae	Atheta	fungi		(Gravenhorst, 1806)	species	introduced	1584
PRIBES	TER_PRIBS_T22_10_2019	PhysicalObject	https://creativecommons.org/licenses/by/4.0/legalcode	0a80feca-b411-428a-a34e-c5c2fa07cdba	UAc	1366b359-8936-4e40-be36-1f1e1eb6d2b0	DTP	PRIBES	PreservedSpecimen	2cdae208-f61c-4172-8c6c-0e7cc534dbb0	Borges, P.A.V.	Schülke, M.	2022	1	individuals	adult	Atheta palustris (Kiesenwetter, 1844)	Animalia	Arthropoda	Insecta	Coleoptera	Staphylinidae	Atheta	palustris		(Kiesenwetter, 1844)	species	introduced	1551 (now 259)
AGRO	TER_MAIZE_HIGH_T1_T215_PIT_TP02_T2-6A	PhysicalObject	https://creativecommons.org/licenses/by/4.0/legalcode	0a80feca-b411-428a-a34e-c5c2fa07cdba	UAc	1366b359-8936-4e40-be36-1f1e1eb6d2b0	DTP	AgEcSe - AGRO-ECOSERVICES project	PreservedSpecimen	36199f75-04a5-484c-bf3a-3ef61d44c87e	Nunes. R.	Schülke, M.	2022	3	individuals	adult	Atheta pasadenae Bernhauer, 1906	Animalia	Arthropoda	Insecta	Coleoptera	Staphylinidae	Atheta	pasadenae		Bernhauer, 1906	species	native	1463
PRIBES	TER-ACAR-T-25 (TER_PRIBS_T10)_9_2019	PhysicalObject	https://creativecommons.org/licenses/by/4.0/legalcode	0a80feca-b411-428a-a34e-c5c2fa07cdba	UAc	1366b359-8936-4e40-be36-1f1e1eb6d2b0	DTP	PRIBES	PreservedSpecimen	eac65a8a-dc3e-450e-98fe-2802b759296e	Borges, P.A.V.	Schülke, M.	2022	1	individuals	adult	Atheta pasadenae Bernhauer, 1906	Animalia	Arthropoda	Insecta	Coleoptera	Staphylinidae	Atheta	pasadenae		Bernhauer, 1906	species	native	1484
PRIBES	FLO-PDEL-Z-11_9_2020	PhysicalObject	https://creativecommons.org/licenses/by/4.0/legalcode	0a80feca-b411-428a-a34e-c5c2fa07cdba	UAc	1366b359-8936-4e40-be36-1f1e1eb6d2b0	DTP	PRIBES	PreservedSpecimen	eb5d485c-c986-43f4-88e8-36d502273812	Figueiredo, T.	Schülke, M.	2022	1	individuals	adult	Atheta pasadenae Bernhauer, 1906	Animalia	Arthropoda	Insecta	Coleoptera	Staphylinidae	Atheta	pasadenae		Bernhauer, 1906	species	native	1625
AGRO	TER_CITRUS_T3_T208_PIT-C3B	PhysicalObject	https://creativecommons.org/licenses/by/4.0/legalcode	0a80feca-b411-428a-a34e-c5c2fa07cdba	UAc	1366b359-8936-4e40-be36-1f1e1eb6d2b0	DTP	AgEcSe - AGRO-ECOSERVICES project	PreservedSpecimen	9e6e579e-3178-4a2e-a089-6afdb2859252	Nunes. R.	Schülke, M.	2022	1	individuals	adult	Carpelimus zealandicus (Sharp, 1900)	Animalia	Arthropoda	Insecta	Coleoptera	Staphylinidae	Carpelimus	zealandicus		(Sharp, 1900)	species	introduced	1678
AGRO	TER_MAIZE_LOW_T3_T222_AAS_TP02_PB-2	PhysicalObject	https://creativecommons.org/licenses/by/4.0/legalcode	0a80feca-b411-428a-a34e-c5c2fa07cdba	UAc	1366b359-8936-4e40-be36-1f1e1eb6d2b0	DTP	AgEcSe - AGRO-ECOSERVICES project	PreservedSpecimen	10e59486-d239-4c5d-9933-74470b8188dd	Borges, P.A.V.	Schülke, M.	2022	1	individuals	adult	Cypha seminulum (Erichson, 1839)	Animalia	Arthropoda	Insecta	Coleoptera	Staphylinidae	Cypha	seminulum		(Erichson, 1839)	species	introduced	1580
PRIBES	TER_PRIBS_T02_9_2019	PhysicalObject	https://creativecommons.org/licenses/by/4.0/legalcode	0a80feca-b411-428a-a34e-c5c2fa07cdba	UAc	1366b359-8936-4e40-be36-1f1e1eb6d2b0	DTP	PRIBES	PreservedSpecimen	0f6f3270-97b0-44e2-bb90-b6f186521864	Borges, P.A.V.	Schülke, M.	2022	4	individuals	adult	Cypha seminulum (Erichson, 1839)	Animalia	Arthropoda	Insecta	Coleoptera	Staphylinidae	Cypha	seminulum		(Erichson, 1839)	species	introduced	1450
PRIBES	TER_PRIBS_T20_10_2019	PhysicalObject	https://creativecommons.org/licenses/by/4.0/legalcode	0a80feca-b411-428a-a34e-c5c2fa07cdba	UAc	1366b359-8936-4e40-be36-1f1e1eb6d2b0	DTP	PRIBES	PreservedSpecimen	9a09ae35-e3b6-4fd8-811a-c3153e55508a	Borges, P.A.V.	Schülke, M.	2022	4	individuals	adult	Cypha seminulum (Erichson, 1839)	Animalia	Arthropoda	Insecta	Coleoptera	Staphylinidae	Cypha	seminulum		(Erichson, 1839)	species	introduced	1516
AGRO	TER_CITRUS_T3_T208_PIT-C6A	PhysicalObject	https://creativecommons.org/licenses/by/4.0/legalcode	0a80feca-b411-428a-a34e-c5c2fa07cdba	UAc	1366b359-8936-4e40-be36-1f1e1eb6d2b0	DTP	AgEcSe - AGRO-ECOSERVICES project	PreservedSpecimen	85239d38-6a94-41cf-8174-c96263f7a51b	Nunes. R.	Schülke, M.	2022	1	individuals	adult	Geostiba	Animalia	Arthropoda	Insecta	Coleoptera	Staphylinidae	Geostiba				genus	introduced	1668
AGRO	TER_CITRUS_T1_T206_PIT-C6A	PhysicalObject	https://creativecommons.org/licenses/by/4.0/legalcode	0a80feca-b411-428a-a34e-c5c2fa07cdba	UAc	1366b359-8936-4e40-be36-1f1e1eb6d2b0	DTP	AgEcSe - AGRO-ECOSERVICES project	PreservedSpecimen	0653fcba-0952-46fc-b174-e43a55ee518a	Nunes. R.	Schülke, M.	2022	1	individuals	adult	Geostiba	Animalia	Arthropoda	Insecta	Coleoptera	Staphylinidae	Geostiba				genus	introduced	1670
PRIBES	TER_PRIBS_T02_9_2019	PhysicalObject	https://creativecommons.org/licenses/by/4.0/legalcode	0a80feca-b411-428a-a34e-c5c2fa07cdba	UAc	1366b359-8936-4e40-be36-1f1e1eb6d2b0	DTP	PRIBES	PreservedSpecimen	c8ff18c8-154b-45db-a399-ecec342f398d	Borges, P.A.V.	Schülke, M.	2022	3	individuals	adult	Habrocerus capillaricornis (Gravenhorst, 1806)	Animalia	Arthropoda	Insecta	Coleoptera	Staphylinidae	Habrocerus	capillaricornis		(Gravenhorst, 1806)	species	native	1459
PRIBES	TER_PRIBS_T02_9_2019	PhysicalObject	https://creativecommons.org/licenses/by/4.0/legalcode	0a80feca-b411-428a-a34e-c5c2fa07cdba	UAc	1366b359-8936-4e40-be36-1f1e1eb6d2b0	DTP	PRIBES	PreservedSpecimen	cc1580c1-2d3f-4a50-8c29-d30394a5e683	Borges, P.A.V.	Schülke, M.	2022	6	individuals	adult	Hypomedon debilicornis (Wollaston, 1857)	Animalia	Arthropoda	Insecta	Coleoptera	Staphylinidae	Hypomedon	debilicornis		(Wollaston, 1857)	species	native	1449
PRIBES	TER_PRIBS_T08_9_2019	PhysicalObject	https://creativecommons.org/licenses/by/4.0/legalcode	0a80feca-b411-428a-a34e-c5c2fa07cdba	UAc	1366b359-8936-4e40-be36-1f1e1eb6d2b0	DTP	PRIBES	PreservedSpecimen	00f44fe4-59c1-45f0-ac2b-1075fd64d47e	Borges, P.A.V.	Schülke, M.	2022	2	individuals	adult	Hypomedon debilicornis (Wollaston, 1857)	Animalia	Arthropoda	Insecta	Coleoptera	Staphylinidae	Hypomedon	debilicornis		(Wollaston, 1857)	species	native	1472
PRIBES	SMR_PRIBS_T02_12_2019	PhysicalObject	https://creativecommons.org/licenses/by/4.0/legalcode	0a80feca-b411-428a-a34e-c5c2fa07cdba	UAc	1366b359-8936-4e40-be36-1f1e1eb6d2b0	DTP	PRIBES	PreservedSpecimen	761781c5-b471-4faf-a73c-cc680b5c4aaf	Moura, N.	Schülke, M.	2022	1	individuals	adult	Notothecta dryochares (Israelson, 1985)	Animalia	Arthropoda	Insecta	Coleoptera	Staphylinidae	Notothecta	dryochares		(Israelson, 1985)	species	endemic	1528
PRIBES	SMR_PRIBS_T04_12_2019	PhysicalObject	https://creativecommons.org/licenses/by/4.0/legalcode	0a80feca-b411-428a-a34e-c5c2fa07cdba	UAc	1366b359-8936-4e40-be36-1f1e1eb6d2b0	DTP	PRIBES	PreservedSpecimen	dd876b3e-adae-4453-a38f-d83cce9cd7c4	Moura, N.	Schülke, M.	2022	3	individuals	adult	Notothecta dryochares (Israelson, 1985)	Animalia	Arthropoda	Insecta	Coleoptera	Staphylinidae	Notothecta	dryochares		(Israelson, 1985)	species	endemic	1528
PRIBES	SMR_PRIBS_T05_12_2019	PhysicalObject	https://creativecommons.org/licenses/by/4.0/legalcode	0a80feca-b411-428a-a34e-c5c2fa07cdba	UAc	1366b359-8936-4e40-be36-1f1e1eb6d2b0	DTP	PRIBES	PreservedSpecimen	13ce5cc2-4d34-4e76-b1b7-b4d0b49b3a05	Moura, N.	Schülke, M.	2022	2	individuals	adult	Notothecta dryochares (Israelson, 1985)	Animalia	Arthropoda	Insecta	Coleoptera	Staphylinidae	Notothecta	dryochares		(Israelson, 1985)	species	endemic	1528
PRIBES	SMR_PRIBS_T04_12_2019	PhysicalObject	https://creativecommons.org/licenses/by/4.0/legalcode	0a80feca-b411-428a-a34e-c5c2fa07cdba	UAc	1366b359-8936-4e40-be36-1f1e1eb6d2b0	DTP	PRIBES	PreservedSpecimen	ec02f9ab-3b89-49e1-b8d8-836e6bf593b6	Moura, N.	Schülke, M.	2022	2	individuals	adult	Notothecta dryochares (Israelson, 1985)	Animalia	Arthropoda	Insecta	Coleoptera	Staphylinidae	Notothecta	dryochares		(Israelson, 1985)	species	endemic	1537
PRIBES	SMR_PRIBS_T05_12_2019	PhysicalObject	https://creativecommons.org/licenses/by/4.0/legalcode	0a80feca-b411-428a-a34e-c5c2fa07cdba	UAc	1366b359-8936-4e40-be36-1f1e1eb6d2b0	DTP	PRIBES	PreservedSpecimen	6f627733-cb63-4008-b579-ea6b3e12ba57	Moura, N.	Schülke, M.	2022	3	individuals	adult	Notothecta dryochares (Israelson, 1985)	Animalia	Arthropoda	Insecta	Coleoptera	Staphylinidae	Notothecta	dryochares		(Israelson, 1985)	species	endemic	1537
PRIBES	SMR_PRIBS_T04_12_2019	PhysicalObject	https://creativecommons.org/licenses/by/4.0/legalcode	0a80feca-b411-428a-a34e-c5c2fa07cdba	UAc	1366b359-8936-4e40-be36-1f1e1eb6d2b0	DTP	PRIBES	PreservedSpecimen	0809f27a-16bc-4871-8bcf-7ba42d22d73a	Moura, N.	Schülke, M.	2022	2	individuals	adult	Notothecta dryochares (Israelson, 1985)	Animalia	Arthropoda	Insecta	Coleoptera	Staphylinidae	Notothecta	dryochares		(Israelson, 1985)	species	endemic	1538
PRIBES	SMR_PRIBS_T06_12_2019	PhysicalObject	https://creativecommons.org/licenses/by/4.0/legalcode	0a80feca-b411-428a-a34e-c5c2fa07cdba	UAc	1366b359-8936-4e40-be36-1f1e1eb6d2b0	DTP	PRIBES	PreservedSpecimen	98067755-c722-4e6f-a62e-d40a2a7285fa	Moura, N.	Schülke, M.	2022	2	individuals	adult	Notothecta dryochares (Israelson, 1985)	Animalia	Arthropoda	Insecta	Coleoptera	Staphylinidae	Notothecta	dryochares		(Israelson, 1985)	species	endemic	1561
PRIBES	SMR_PRIBS_T06_12_2019	PhysicalObject	https://creativecommons.org/licenses/by/4.0/legalcode	0a80feca-b411-428a-a34e-c5c2fa07cdba	UAc	1366b359-8936-4e40-be36-1f1e1eb6d2b0	DTP	PRIBES	PreservedSpecimen	d40fff88-96e8-4111-9a97-91a8c8644394	Moura, N.	Schülke, M.	2022	14	individuals	adult	Notothecta dryochares (Israelson, 1985)	Animalia	Arthropoda	Insecta	Coleoptera	Staphylinidae	Notothecta	dryochares		(Israelson, 1985)	species	endemic	1562
PRIBES	SMR-NFPA-T-01 (SMR_PRIBS_T09)_12_2019	PhysicalObject	https://creativecommons.org/licenses/by/4.0/legalcode	0a80feca-b411-428a-a34e-c5c2fa07cdba	UAc	1366b359-8936-4e40-be36-1f1e1eb6d2b0	DTP	PRIBES	PreservedSpecimen	37e55fa1-b007-43ed-9b47-c844a9ad770f	Moura, N.	Schülke, M.	2022	1	individuals	adult	Notothecta dryochares (Israelson, 1985)	Animalia	Arthropoda	Insecta	Coleoptera	Staphylinidae	Notothecta	dryochares		(Israelson, 1985)	species	endemic	1585
PRIBES	SMR_PRIBS_T10_12_2019	PhysicalObject	https://creativecommons.org/licenses/by/4.0/legalcode	0a80feca-b411-428a-a34e-c5c2fa07cdba	UAc	1366b359-8936-4e40-be36-1f1e1eb6d2b0	DTP	PRIBES	PreservedSpecimen	8517ac87-3010-4f3a-880c-9baeec6a41a7	Moura, N.	Schülke, M.	2022	4	individuals	adult	Notothecta dryochares (Israelson, 1985)	Animalia	Arthropoda	Insecta	Coleoptera	Staphylinidae	Notothecta	dryochares		(Israelson, 1985)	species	endemic	1585
PRIBES	SMR-NFPA-T-01 (SMR_PRIBS_T09)_12_2019	PhysicalObject	https://creativecommons.org/licenses/by/4.0/legalcode	0a80feca-b411-428a-a34e-c5c2fa07cdba	UAc	1366b359-8936-4e40-be36-1f1e1eb6d2b0	DTP	PRIBES	PreservedSpecimen	2ace23f5-60bb-4b39-bcc9-89f7a2a870e9	Moura, N.	Schülke, M.	2022	3	individuals	adult	Notothecta dryochares (Israelson, 1985)	Animalia	Arthropoda	Insecta	Coleoptera	Staphylinidae	Notothecta	dryochares		(Israelson, 1985)	species	endemic	1586
PRIBES	SMR_PRIBS_T10_12_2019	PhysicalObject	https://creativecommons.org/licenses/by/4.0/legalcode	0a80feca-b411-428a-a34e-c5c2fa07cdba	UAc	1366b359-8936-4e40-be36-1f1e1eb6d2b0	DTP	PRIBES	PreservedSpecimen	f6bff941-a881-4662-af4a-cd13770b1e41	Moura, N.	Schülke, M.	2022	5	individuals	adult	Notothecta dryochares (Israelson, 1985)	Animalia	Arthropoda	Insecta	Coleoptera	Staphylinidae	Notothecta	dryochares		(Israelson, 1985)	species	endemic	1586
PRIBES	TER_PRIBS_T27_10_2019	PhysicalObject	https://creativecommons.org/licenses/by/4.0/legalcode	0a80feca-b411-428a-a34e-c5c2fa07cdba	UAc	1366b359-8936-4e40-be36-1f1e1eb6d2b0	DTP	PRIBES	PreservedSpecimen	e6c5f76e-7122-4970-9cc4-8cbd12ad0782	Borges, P.A.V.	Schülke, M.	2022	1	individuals	adult	Oligota pusillima (Gravenhorst, 1806)	Animalia	Arthropoda	Insecta	Coleoptera	Staphylinidae	Oligota	pusillima		(Gravenhorst, 1806)	species	introduced	1421
PRIBES	SMR_PRIBS_T06_12_2019	PhysicalObject	https://creativecommons.org/licenses/by/4.0/legalcode	0a80feca-b411-428a-a34e-c5c2fa07cdba	UAc	1366b359-8936-4e40-be36-1f1e1eb6d2b0	DTP	PRIBES	PreservedSpecimen	3acc73a4-5b22-4b7f-bede-0877b6e8836a	Moura, N.	Schülke, M.	2022	1	individuals	adult	Paraphloeostiba gayndahensis (MacLeay, 1871)	Animalia	Arthropoda	Insecta	Coleoptera	Staphylinidae	Paraphloeostiba	gayndahensis		(MacLeay, 1871)	species	introduced	1560
Staphylinidae	TER-SANT-T-87_PTS-ETHY-S26	PhysicalObject	https://creativecommons.org/licenses/by/4.0/legalcode	0a80feca-b411-428a-a34e-c5c2fa07cdba	UAc	1366b359-8936-4e40-be36-1f1e1eb6d2b0	DTP	Inventory of Azorean Staphylinidae	PreservedSpecimen	fc4d5b09-bf74-4c79-926b-8c7259160757	Dinis, F.	Schülke, M.	2022	1	individuals	adult	Philonthus longicornis Stephens, 1832	Animalia	Arthropoda	Insecta	Coleoptera	Staphylinidae	Philonthus	longicornis		Stephens, 1832	species	introduced	1043
PRIBES	TER-ACAR-T-25 (TER_PRIBS_T10)_9_2019	PhysicalObject	https://creativecommons.org/licenses/by/4.0/legalcode	0a80feca-b411-428a-a34e-c5c2fa07cdba	UAc	1366b359-8936-4e40-be36-1f1e1eb6d2b0	DTP	PRIBES	PreservedSpecimen	614a889d-a1db-404a-a51f-29663690c997	Borges, P.A.V.	Schülke, M.	2022	4	individuals	adult	Phloeopora corticalis corticalis (Gravenhorst, 1802)	Animalia	Arthropoda	Insecta	Coleoptera	Staphylinidae	Phloeopora	corticalis	corticalis	(Gravenhorst, 1802)	subspecies	native	1483
PRIBES	TER-ACAR-T-25 (TER_PRIBS_T10)_9_2019	PhysicalObject	https://creativecommons.org/licenses/by/4.0/legalcode	0a80feca-b411-428a-a34e-c5c2fa07cdba	UAc	1366b359-8936-4e40-be36-1f1e1eb6d2b0	DTP	PRIBES	PreservedSpecimen	066aa0bc-438a-4788-9622-43e07bbf8abe	Borges, P.A.V.	Schülke, M.	2022	1	individuals	adult	Phloeopora corticalis corticalis (Gravenhorst, 1802)	Animalia	Arthropoda	Insecta	Coleoptera	Staphylinidae	Phloeopora	corticalis	corticalis	(Gravenhorst, 1802)	subspecies	native	1485
AGRO	TER_CITRUS_T3_T208_PIT-C7B	PhysicalObject	https://creativecommons.org/licenses/by/4.0/legalcode	0a80feca-b411-428a-a34e-c5c2fa07cdba	UAc	1366b359-8936-4e40-be36-1f1e1eb6d2b0	DTP	AgEcSe - AGRO-ECOSERVICES project	PreservedSpecimen	fa6cc7e8-5629-41a6-a1a0-0d530c769b67	Nunes. R.	Schülke, M.	2022	1	individuals	adult	Platystethus nitens (Sahlberg, 1832)	Animalia	Arthropoda	Insecta	Coleoptera	Staphylinidae	Platystethus	nitens		(Sahlberg, 1832)	species	native	1669
PRIBES	TER_PRIBS_T11_9_2019	PhysicalObject	https://creativecommons.org/licenses/by/4.0/legalcode	0a80feca-b411-428a-a34e-c5c2fa07cdba	UAc	1366b359-8936-4e40-be36-1f1e1eb6d2b0	DTP	PRIBES	PreservedSpecimen	404d9e8e-9c18-462e-9ada-5028efc2c10f	Borges, P.A.V.	Schülke, M.	2022	1	individuals	adult	Pseudomedon obscurellus (Erichson, 1840)	Animalia	Arthropoda	Insecta	Coleoptera	Staphylinidae	Pseudomedon	obscurellus		(Erichson, 1840)	species	native	1481
Staphylinidae	TER-NFPG-T-67_PTS-ETHY-S24	PhysicalObject	https://creativecommons.org/licenses/by/4.0/legalcode	0a80feca-b411-428a-a34e-c5c2fa07cdba	UAc	1366b359-8936-4e40-be36-1f1e1eb6d2b0	DTP	Inventory of Azorean Staphylinidae	PreservedSpecimen	b889ef71-0160-4647-bb96-d416d5e746a1	Dinis, F.	Schülke, M.	2022	1	individuals	adult	Scopaeus portai Luze, 1910	Animalia	Arthropoda	Insecta	Coleoptera	Staphylinidae	Scopaeus	portai		Luze, 1910	species	native	551
Staphylinidae	SMR-NFPA-T-04_BTB-PITS-S09	PhysicalObject	https://creativecommons.org/licenses/by/4.0/legalcode	0a80feca-b411-428a-a34e-c5c2fa07cdba	UAc	1366b359-8936-4e40-be36-1f1e1eb6d2b0	DTP	Inventory of Azorean Staphylinidae	PreservedSpecimen	1018d1ae-59ac-47b4-b8f3-5e9c26fc8b8b	Gaspar, C.	Schülke, M.	2022	1	individuals	adult	Scopaeus portai Luze, 1910	Animalia	Arthropoda	Insecta	Coleoptera	Staphylinidae	Scopaeus	portai		Luze, 1910	species	native	551
Staphylinidae	TER-BISC-T101_BTB-PEAC-S06	PhysicalObject	https://creativecommons.org/licenses/by/4.0/legalcode	0a80feca-b411-428a-a34e-c5c2fa07cdba	UAc	1366b359-8936-4e40-be36-1f1e1eb6d2b0	DTP	Inventory of Azorean Staphylinidae	PreservedSpecimen	0811eb21-cbb8-4c9b-98b6-507e0bddbb8e	Santos, A.M.C.	Schülke, M.	2022	1	individuals	adult	Stenomastax madeirae Assing, 2003	Animalia	Arthropoda	Insecta	Coleoptera	Staphylinidae	Stenomastax	madeirae		Assing, 2003	species	native	814
Staphylinidae	TER-PATE-T115_PTS-ETHY-S10	PhysicalObject	https://creativecommons.org/licenses/by/4.0/legalcode	0a80feca-b411-428a-a34e-c5c2fa07cdba	UAc	1366b359-8936-4e40-be36-1f1e1eb6d2b0	DTP	Inventory of Azorean Staphylinidae	PreservedSpecimen	3388c93c-c4b3-43a1-9cb1-1d7beef8e14d	Melo, C.	Schülke, M.	2022	2	individuals	adult	Stenomastax madeirae Assing, 2003	Animalia	Arthropoda	Insecta	Coleoptera	Staphylinidae	Stenomastax	madeirae		Assing, 2003	species	native	814
Staphylinidae	TER-PATE-T115_PTS-ETHY-S16	PhysicalObject	https://creativecommons.org/licenses/by/4.0/legalcode	0a80feca-b411-428a-a34e-c5c2fa07cdba	UAc	1366b359-8936-4e40-be36-1f1e1eb6d2b0	DTP	Inventory of Azorean Staphylinidae	PreservedSpecimen	a40a06bc-d519-4547-b874-396de41f1a14	Melo, C.	Schülke, M.	2022	1	individuals	adult	Stenomastax madeirae Assing, 2003	Animalia	Arthropoda	Insecta	Coleoptera	Staphylinidae	Stenomastax	madeirae		Assing, 2003	species	native	814
Staphylinidae	TER-PATE-T116_PTS-ETHY-S06	PhysicalObject	https://creativecommons.org/licenses/by/4.0/legalcode	0a80feca-b411-428a-a34e-c5c2fa07cdba	UAc	1366b359-8936-4e40-be36-1f1e1eb6d2b0	DTP	Inventory of Azorean Staphylinidae	PreservedSpecimen	64000527-a6aa-4008-8701-30c8c5f6f05c	Melo, C.	Schülke, M.	2022	4	individuals	adult	Stenomastax madeirae Assing, 2003	Animalia	Arthropoda	Insecta	Coleoptera	Staphylinidae	Stenomastax	madeirae		Assing, 2003	species	native	814
Staphylinidae	TER-PATE-T116_PTS-ETHY-S16	PhysicalObject	https://creativecommons.org/licenses/by/4.0/legalcode	0a80feca-b411-428a-a34e-c5c2fa07cdba	UAc	1366b359-8936-4e40-be36-1f1e1eb6d2b0	DTP	Inventory of Azorean Staphylinidae	PreservedSpecimen	1a48a122-2018-48f5-813b-f879166b64c0	Melo, C.	Schülke, M.	2022	1	individuals	adult	Stenomastax madeirae Assing, 2003	Animalia	Arthropoda	Insecta	Coleoptera	Staphylinidae	Stenomastax	madeirae		Assing, 2003	species	native	814
Staphylinidae	TER-TCAH-T150_BTB-BANA-S03	PhysicalObject	https://creativecommons.org/licenses/by/4.0/legalcode	0a80feca-b411-428a-a34e-c5c2fa07cdba	UAc	1366b359-8936-4e40-be36-1f1e1eb6d2b0	DTP	Inventory of Azorean Staphylinidae	PreservedSpecimen	9bb8af93-1dca-486b-acb0-3ec304458d23	Santos, A.M.C.	Schülke, M.	2022	3	individuals	adult	Stenomastax madeirae Assing, 2003	Animalia	Arthropoda	Insecta	Coleoptera	Staphylinidae	Stenomastax	madeirae		Assing, 2003	species	native	814
Staphylinidae	TER-TCAH-T150_BTB-BANA-S04	PhysicalObject	https://creativecommons.org/licenses/by/4.0/legalcode	0a80feca-b411-428a-a34e-c5c2fa07cdba	UAc	1366b359-8936-4e40-be36-1f1e1eb6d2b0	DTP	Inventory of Azorean Staphylinidae	PreservedSpecimen	6cc0b1b0-7efc-4a20-adcd-d5640e00f0de	Santos, A.M.C.	Schülke, M.	2022	10	individuals	adult	Stenomastax madeirae Assing, 2003	Animalia	Arthropoda	Insecta	Coleoptera	Staphylinidae	Stenomastax	madeirae		Assing, 2003	species	native	814
Staphylinidae	TER-TCAH-T150_BTB-BANA-S08	PhysicalObject	https://creativecommons.org/licenses/by/4.0/legalcode	0a80feca-b411-428a-a34e-c5c2fa07cdba	UAc	1366b359-8936-4e40-be36-1f1e1eb6d2b0	DTP	Inventory of Azorean Staphylinidae	PreservedSpecimen	2fe20bfb-feb5-4639-b660-a29fd6751428	Santos, A.M.C.	Schülke, M.	2022	9	individuals	adult	Stenomastax madeirae Assing, 2003	Animalia	Arthropoda	Insecta	Coleoptera	Staphylinidae	Stenomastax	madeirae		Assing, 2003	species	native	814
Staphylinidae	GRA-CALG-T-08_PTS-TURQ-S21	PhysicalObject	https://creativecommons.org/licenses/by/4.0/legalcode	0a80feca-b411-428a-a34e-c5c2fa07cdba	UAc	1366b359-8936-4e40-be36-1f1e1eb6d2b0	DTP	Inventory of Azorean Staphylinidae	PreservedSpecimen	893370eb-646d-4262-9352-2340bb2a7c12	Borges, P.A.V. et al.	Schülke, M.	2022	1	individuals	adult	Stenomastax madeirae Assing, 2003	Animalia	Arthropoda	Insecta	Coleoptera	Staphylinidae	Stenomastax	madeirae		Assing, 2003	species	native	1004
AGRO	TER_MAIZE_LOW_T5_T224_PIT_TP02_T2-8A	PhysicalObject	https://creativecommons.org/licenses/by/4.0/legalcode	0a80feca-b411-428a-a34e-c5c2fa07cdba	UAc	1366b359-8936-4e40-be36-1f1e1eb6d2b0	DTP	AgEcSe - AGRO-ECOSERVICES project	PreservedSpecimen	8f15abc5-5a2a-40df-990a-cd333dd512c3	Nunes. R.	Schülke, M.	2022	1	individuals	adult	Sunius propinquus (Brisout de Barneville, 1867)	Animalia	Arthropoda	Insecta	Coleoptera	Staphylinidae	Sunius	propinquus		(Brisout de Barneville, 1867)	species	native	1466
PRIBES	TER_PRIBS_T02_9_2019	PhysicalObject	https://creativecommons.org/licenses/by/4.0/legalcode	0a80feca-b411-428a-a34e-c5c2fa07cdba	UAc	1366b359-8936-4e40-be36-1f1e1eb6d2b0	DTP	PRIBES	PreservedSpecimen	9bc6548f-4b47-40d7-98d9-87adbdb5cc89	Borges, P.A.V.	Schülke, M.	2022	1	individuals	adult	Sunius propinquus (Brisout de Barneville, 1867)	Animalia	Arthropoda	Insecta	Coleoptera	Staphylinidae	Sunius	propinquus		(Brisout de Barneville, 1867)	species	native	1460
PRIBES	TER_PRIBS_T08_9_2019	PhysicalObject	https://creativecommons.org/licenses/by/4.0/legalcode	0a80feca-b411-428a-a34e-c5c2fa07cdba	UAc	1366b359-8936-4e40-be36-1f1e1eb6d2b0	DTP	PRIBES	PreservedSpecimen	4531cc8c-f22e-4bf2-84eb-50683cda4e76	Borges, P.A.V.	Schülke, M.	2022	1	individuals	adult	Sunius propinquus (Brisout de Barneville, 1867)	Animalia	Arthropoda	Insecta	Coleoptera	Staphylinidae	Sunius	propinquus		(Brisout de Barneville, 1867)	species	native	1473
AGRO	TER_MAIZE_LOW_T3_T222_PIT_TP02_T2-3A	PhysicalObject	https://creativecommons.org/licenses/by/4.0/legalcode	0a80feca-b411-428a-a34e-c5c2fa07cdba	UAc	1366b359-8936-4e40-be36-1f1e1eb6d2b0	DTP	AgEcSe - AGRO-ECOSERVICES project	PreservedSpecimen	5ec42010-0da9-4666-a7e8-69b076bca127	Nunes. R.	Schülke, M.	2022	1	individuals	adult	Thecturota tenuissima Casey, 1893	Animalia	Arthropoda	Insecta	Coleoptera	Staphylinidae	Thecturota	tenuissima		Casey, 1893	species	introduced	1509
AGRO	TER_MAIZE_HIGH_T5_T219_PIT_TP02_T2-4B	PhysicalObject	https://creativecommons.org/licenses/by/4.0/legalcode	0a80feca-b411-428a-a34e-c5c2fa07cdba	UAc	1366b359-8936-4e40-be36-1f1e1eb6d2b0	DTP	AgEcSe - AGRO-ECOSERVICES project	PreservedSpecimen	5335fb37-2a5c-4f50-9a02-95313d2d390f	Nunes. R.	Schülke, M.	2022	2	individuals	adult	Trichiusa robustula Casey, 1893	Animalia	Arthropoda	Insecta	Coleoptera	Staphylinidae	Trichiusa	robustula		Casey, 1893	species	introduced	1482
